# Supplementary material for: Update on Disease-Modifying Pharmacological Treatments for Frontotemporal Dementia (FTD): A Scoping Review of Registered Trials
Source: NeuroSci. 2025 Nov 13;6(4):114. doi: 10.3390/neurosci6040114 (PMC12642023; doi:10.3390/neurosci6040114)
Supplement: Supplementary file 1 [file neurosci-06-00114-s001.zip]

Archive with 1 entries (1 files):
- neurosci-3889783-supplementary.pdf
